# Supplementary material for: Broadband Unidirectional Forward Scattering with High Refractive Index Nanostructures: Application in Solar Cells
Source: Molecules. 2021 Jul 22;26(15):4421. doi: 10.3390/molecules26154421 (PMC8347201; doi:10.3390/molecules26154421)
Supplement: Supplementary file 1 [file molecules-26-04421-s001.zip]

Archive with 1 entries (1 files):
- molecules-1276088-supplementary.pdf
